# Supplementary material for: An Overview of the Systematic Reviews About the Efficacy of Fluvoxamine on Depression
Source: Pharmaceuticals (Basel). 2025 May 12;18(5):711. doi: 10.3390/ph18050711 (PMC12115031; doi:10.3390/ph18050711)
Supplement: Supplementary file 1 [file pharmaceuticals-18-00711-s001.zip]

Archive with 1 entries (1 files):
- pharmaceuticals-3577805-supplementary.pdf
